# Supplementary material for: Adaptive Laboratory Evolution of Halomonas bluephagenesis Enhances Acetate Tolerance and Utilization to Produce Poly(3-hydroxybutyrate)
Source: Molecules. 2022 May 8;27(9):3022. doi: 10.3390/molecules27093022 (PMC9103988; doi:10.3390/molecules27093022)
Supplement: Supplementary file 1 [file molecules-27-03022-s001.zip]

Archive with 1 entries (1 files):
- molecules-1696096-supplementary.pdf
